# Supplementary material for: Microbiome Dysbiosis Is Associated with Castration Resistance and Cancer Stemness in Metastatic Prostate Cancer
Source: Int J Mol Sci. 2024 Mar 14;25(6):3291. doi: 10.3390/ijms25063291 (PMC10970102; doi:10.3390/ijms25063291)
Supplement: Supplementary file 1 [file ijms-25-03291-s001.zip › Supplementary Table S1.xlsx]

## Sheet: Genetic Markers
Supplementary Table 1 CRPC markers, CSC markers, and Gene Sets. Literature collection of CRPC markers and CSC markers. Component genes of the prostate cancer, PI3K-AKT, endocrine resistance, adherens junction, and signaling pathways regulating pluripotency of stem cells KEGG pathways.
CRPC Markers	CSC Markers	Prostate Cancer (hsa05215) Gene Set	PI3K-AKT (hsa04151) Gene Set	Endocrine Resistance (hsa01522) Gene Set	Adherens Junction (hsa04520) Gene Set	Signaling Pathways Regulating Pluripotency of Stem Cells (hsa04550) Gene Set
AR	ALDH1A1	AKT1	AKT1	ABCB11	ACP1	LIF
PTEN	BMI1	AKT1	AKT2	ADCY1	ACTB	LIFR
RB1	CD151	AKT2	AKT3	ADCY2	ACTG1	IL6ST
SRC	CD44	AKT2	ANGPT1	ADCY3	ACTN1	JAK1
CREBBP	EGFR	AKT3	ANGPT2	ADCY4	ACTN4	JAK2
FOXA1	KLF4	AKT3	ANGPT4	ADCY5	AFDN	JAK3
KLK3	NANOG	AR	AREG	ADCY6	ARHGAP29	STAT3
AKT1	SALL4	ARAF	ARTN	ADCY7	BAIAP2	KLF4
AKT1S1	SLC3A2	ATF2	ATF2	ADCY8	BMI1	SOX2
AKT2	SOX2	ATF4	ATF4	ADCY9	CCM2	MYC
AKT3	POU5F1	ATF4	ATF6B	AKT1	CDC42	GRB2
AKTIP	MYC	ATF6B	BAD	AKT2	CDH1	MAP2K1
PIK3C2A	ITGA6	BAD	BCL2	AKT3	CDH5	MAP2K2
PIK3C2B	PROM1	BAD	BCL2L1	ARAF	COMMD3-BMI1	MAPK1
PIK3C2G	ALCAM	BCL2	BCL2L11	BAD	CREBBP	MAPK3
PIK3C3	PODXL	BCL2	BDNF	BAX	CSNK2A1	PIK3CA
PIK3CA	ZFP42	BCL2L1	BRCA1	BCL2	CSNK2A2	PIK3CD
PIK3CB		BCL2L11	CASP9	BIK	CSNK2A3	PIK3CB
PIK3CD		BRAF	CCND1	BRAF	CSNK2B	PIK3R1
PIK3CG		BRCA1	CCND2	CARM1	CTNNA1	PIK3R2
		CASP9	CCND3	CCND1	CTNNA2	PIK3R3
		CASP9	CCNE1	CDK4	CTNNA3	AKT1
		CCND1	CCNE2	CDKN1A	CTNNB1	AKT2
		CCND1	CD19	CDKN1B	CTNNB1	AKT3
		CCND2	CDC37	CDKN2A	CTNND1	TBX3
		CCND3	CDK2	CDKN2C	DLX5	NANOG
		CCNE1	CDK4	CYP2D6	EGFR	NANOGP8
		CCNE1	CDK6	CYP2D7	EP300	INHBA
		CCNE2	CDKN1A	DLL1	ERBB2	INHBB
		CCNE2	CDKN1B	DLL3	ESRRB	INHBC
		CDC37	CHAD	DLL4	ESX1	INHBE
		CDK2	CHRM1	E2F1	FARP2	NODAL
		CDK2	CHRM2	E2F2	FER	ACVR1B
		CDK4	CHUK	E2F3	FGF2	ACVR1C
		CDK6	COL1A1	EGFR	FGFR1	ACVR2A
		CDKN1A	COL1A2	ERBB2	FGFR1	ACVR2B
		CDKN1A	COL2A1	ESR1	FGFR2	SMAD2
		CDKN1B	COL4A1	ESR2	FGFR3	SMAD3
		CDKN1B	COL4A2	FOS	FGFR4	BMP4
		CHAD	COL4A3	GNAS	FYN	BMPR1A
		CHRM1	COL4A4	GPER1	HAND1	BMPR1B
		CHRM2	COL4A5	GRB2	HEG1	ACVR1
		CHUK	COL4A6	HBEGF	HESX1	BMPR2
		CHUK	COL6A1	HRAS	HOXA1	SMAD1
		COL1A1	COL6A2	IGF1	HOXB1	SMAD5
		COL1A2	COL6A3	IGF1R	HOXD1	SMAD9
		COL2A1	COL6A5	JAG1	HRAS	SMAD4
		COL4A1	COL6A6	JAG2	IGF1	ID1
		COL4A2	COL9A1	JUN	IGF1R	ID2
		COL4A3	COL9A2	KRAS	IGF1R	ID3
		COL4A4	COL9A3	MAP2K1	INSR	ID4
		COL4A5	COMP	MAP2K2	IQGAP1	DUSP9
		COL4A6	CREB1	MAPK1	ISL1	MAPK11
		COL6A1	CREB3	MAPK11	JARID2	MAPK12
		COL6A2	CREB3L1	MAPK12	KAT6A	MAPK13
		COL6A3	CREB3L2	MAPK13	KRAS	MAPK14
		COL6A5	CREB3L3	MAPK14	KRIT1	WNT1
		COL6A6	CREB3L4	MAPK3	LEF1	WNT2
		COL9A1	CREB5	MDM2	LEFTY1	WNT2B
		COL9A2	CRTC2	MED1	LEFTY2	WNT3
		COL9A3	CSF1	MMP2	LHX5	WNT3A
		COMP	CSF1R	MMP9	LMO7	WNT4
		CREB1	CSF3	MTOR	MAP3K7	WNT5A
		CREB1	CSF3R	NCOA3	MAPK1	WNT5B
		CREB3	CSH1	NCOR1	MAPK3	WNT6
		CREB3	CSH2	NOTCH1	MEIS1	WNT7A
		CREB3L1	DDIT4	NOTCH2	MET	WNT7B
		CREB3L1	EFNA1	NOTCH3	MYF5	WNT8A
		CREB3L2	EFNA2	NOTCH4	MYL10	WNT8B
		CREB3L2	EFNA3	NRAS	MYL12A	WNT9A
		CREB3L3	EFNA4	PIK3R1	MYL12B	WNT9B
		CREB3L3	EFNA5	PIK3R2	MYL2	WNT10B
		CREB3L4	EGF	PIK3R3	MYL5	WNT10A
		CREB3L4	EGFR	PRKACA	MYL7	WNT11
		CREB5	EIF4B	PRKACB	MYL9	WNT16
		CREB5	EIF4E	PRKACG	NECTIN1	FZD1
		CREBBP	EIF4E1B	PTK2	NECTIN2	FZD7
		CRTC2	EIF4E2	RAF1	NECTIN3	FZD2
		CSF3	EIF4EBP1	RB1	NECTIN4	FZD3
		CSF3R	EPHA2	RPS6KB1	NEUROG1	FZD4
		CSH1	EPO	RPS6KB2	NLK	FZD5
		CSH2	EPOR	SHC1	NRAS	FZD8
		CTNNB1	ERBB2	SHC2	ONECUT1	FZD6
		DDIT4	ERBB3	SHC3	OTX1	FZD10
		E2F1	ERBB4	SHC4	PARD3	FZD9
		E2F2	EREG	SOS1	PAX6	DVL3
		E2F3	F2R	SOS2	PCGF1	DVL2
		EGF	FASLG	SRC	PCGF2	DVL1
		EGFR	FGF1	TP53	PCGF3	GSK3B
		EIF4B	FGF10		PCGF5	AXIN1
		EIF4E	FGF16		PCGF6	AXIN2
		EIF4E1B	FGF17		PDCD10	APC
		EIF4E2	FGF18		POU5F1	APC2
		EIF4EBP1	FGF19		POU5F1B	CTNNB1
		EP300	FGF2		PTPN1	TCF3
		EPO	FGF20		PTPN6	ESRRB
		EPOR	FGF21		PTPRB	TCF7
		ERBB2	FGF22		PTPRF	POU5F1
		ERG	FGF23		PTPRJ	POU5F1B
		ETV5	FGF3		PTPRM	FGF2
		F2R	FGF4		RAC1	FGFR1
		FASLG	FGF5		RAC2	FGFR2
		FGFR1	FGF6		RAC3	FGFR3
		FGFR2	FGF7		RADIL	FGFR4
		FN1	FGF8		RAF1	HRAS
		FOXO1	FGF9		RAP1A	KRAS
		FOXO3	FGFR1		RAP1B	NRAS
		G6PC2	FGFR2		RASIP1	RAF1
		G6PC3	FGFR3		REST	IGF1
		GH1	FGFR4		RHOA	IGF1R
		GH2	FLT1		RIF1	HESX1
		GHR	FLT3		ROCK1	ZIC3
		GNB1	FLT3LG		ROCK2	LEFTY1
		GNB2	FLT4		SETDB1	LEFTY2
		GNB3	FN1		SKIL	SKIL
		GNB4	FOXO3		SMAD3	SMARCAD1
		GNB5	G6PC2		SMAD4	KAT6A
		GNG10	G6PC3		SMARCAD1	SETDB1
		GNG11	GDNF		SMURF1	JARID2
		GNG12	GH1		SMURF2	REST
		GNG13	GH2		SNAI1	RIF1
		GNG2	GHR		SNAI2	PCGF1
		GNG3	GNB1		SORBS1	PCGF2
		GNG4	GNB2		SRC	PCGF3
		GNG5	GNB3		SSX2IP	BMI1
		GNG7	GNB4		TCF3	COMMD3-BMI1
		GNG8	GNB5		TCF7	PCGF5
		GNGT1	GNG10		TCF7	PCGF6
		GNGT2	GNG11		TCF7L1	PAX6
		GRB2	GNG12		TCF7L2	MEIS1
		GSK3B	GNG13		TGFBR1	HOXB1
		GSK3B	GNG2		TGFBR2	HOXA1
		GSTP1	GNG3		TJP1	HOXD1
		GYS1	GNG4		VCL	LHX5
		GYS2	GNG5		WAS	OTX1
		HRAS	GNG7		WASF1	NEUROG1
		HSP90AA1	GNG8		WASF2	HAND1
		HSP90AA1	GNGT1		WASF3	DLX5
		HSP90AB1	GNGT2		WASL	MYF5
		HSP90AB1	GRB2		YES1	ONECUT1
		HSP90B1	GSK3B		ZFHX3	ISL1
		HSP90B1	GYS1		ZIC3	ZFHX3
		IBSP	GYS2			ESX1
		IFNA1	HGF
		IFNA10	HRAS
		IFNA13	HSP90AA1
		IFNA14	HSP90AB1
		IFNA16	HSP90B1
		IFNA17	IBSP
		IFNA2	IFNA1
		IFNA21	IFNA10
		IFNA4	IFNA13
		IFNA5	IFNA14
		IFNA6	IFNA16
		IFNA7	IFNA17
		IFNA8	IFNA2
		IFNAR1	IFNA21
		IFNAR2	IFNA4
		IFNB1	IFNA5
		IGF1	IFNA6
		IGF1R	IFNA7
		IKBKB	IFNA8
		IKBKB	IFNAR1
		IKBKG	IFNAR2
		IKBKG	IFNB1
		IL1R2	IGF1
		IL2	IGF1R
		IL2RA	IGF2
		IL2RB	IKBKB
		IL2RG	IKBKG
		IL3	IL2
		IL3RA	IL2RA
		IL4	IL2RB
		IL4R	IL2RG
		IL6	IL3
		IL6R	IL3RA
		IL7	IL4
		IL7R	IL4R
		INS	IL6
		INSRR	IL6R
		ITGA1	IL7
		ITGA10	IL7R
		ITGA11	INS
		ITGA2	INSR
		ITGA2B	IRS1
		ITGA3	ITGA1
		ITGA4	ITGA10
		ITGA5	ITGA11
		ITGA6	ITGA2
		ITGA7	ITGA2B
		ITGA8	ITGA3
		ITGA9	ITGA4
		ITGAV	ITGA5
		ITGB1	ITGA6
		ITGB3	ITGA7
		ITGB4	ITGA8
		ITGB5	ITGA9
		ITGB6	ITGAV
		ITGB7	ITGB1
		ITGB8	ITGB3
		JAK1	ITGB4
		JAK2	ITGB5
		JAK3	ITGB6
		KLK3	ITGB7
		KRAS	ITGB8
		LAMA1	JAK1
		LAMA2	JAK2
		LAMA3	JAK3
		LAMA4	KDR
		LAMA5	KIT
		LAMB1	KITLG
		LAMB2	KRAS
		LAMB3	LAMA1
		LAMB4	LAMA2
		LAMC1	LAMA3
		LAMC2	LAMA4
		LAMC3	LAMA5
		LEF1	LAMB1
		LPAR1	LAMB2
		LPAR2	LAMB3
		LPAR3	LAMB4
		LPAR4	LAMC1
		LPAR5	LAMC2
		LPAR6	LAMC3
		MAGI1	LPAR1
		MAGI2	LPAR2
		MAP2K1	LPAR3
		MAP2K2	LPAR4
		MAPK1	LPAR5
		MAPK3	LPAR6
		MCL1	MAGI1
		MDM2	MAGI2
		MDM2	MAP2K1
		MLST8	MAP2K2
		MMP3	MAPK1
		MMP9	MAPK3
		MTCP1	MCL1
		MTOR	MDM2
		MTOR	MET
		MYB	MLST8
		MYC	MTCP1
		NFKB1	MTOR
		NFKB1	MYB
		NFKBIA	MYC
		NKX3-1	NFKB1
		NOS3	NGF
		NR4A1	NGFR
		NRAS	NOS3
		OSM	NR4A1
		OSMR	NRAS
		PCK1	NRTN
		PCK2	NTF3
		PDGFA	NTF4
		PDGFB	NTRK1
		PDGFC	NTRK2
		PDGFD	OSM
		PDGFRA	OSMR
		PDGFRB	PCK1
		PDPK1	PCK2
		PDPK1	PDGFA
		PHLPP1	PDGFB
		PHLPP2	PDGFC
		PIK3AP1	PDGFD
		PIK3CA	PDGFRA
		PIK3CA	PDGFRB
		PIK3CB	PDPK1
		PIK3CB	PGF
		PIK3CD	PHLPP1
		PIK3CD	PHLPP2
		PIK3CG	PIK3AP1
		PIK3R1	PIK3CA
		PIK3R1	PIK3CB
		PIK3R2	PIK3CD
		PIK3R2	PIK3CG
		PIK3R3	PIK3R1
		PIK3R3	PIK3R2
		PIK3R5	PIK3R3
		PIK3R6	PIK3R5
		PKN1	PIK3R6
		PKN2	PKN1
		PKN3	PKN2
		PLAT	PKN3
		PLAU	PPP2CA
		PPP2CA	PPP2CB
		PPP2CB	PPP2R1A
		PPP2R1A	PPP2R1B
		PPP2R1B	PPP2R2A
		PPP2R2A	PPP2R2B
		PPP2R2B	PPP2R2C
		PPP2R2C	PPP2R2D
		PPP2R2D	PPP2R3A
		PPP2R3A	PPP2R3B
		PPP2R3B	PPP2R3C
		PPP2R3C	PPP2R5A
		PPP2R5A	PPP2R5B
		PPP2R5B	PPP2R5C
		PPP2R5C	PPP2R5D
		PPP2R5D	PPP2R5E
		PPP2R5E	PRKAA1
		PRKAA1	PRKAA2
		PRKAA2	PRKCA
		PRKCA	PRL
		PRL	PRLR
		PRLR	PSPN
		PTEN	PTEN
		PTEN	PTK2
		PTK2	RAC1
		RAF1	RAF1
		RB1	RBL2
		RBL2	RELA
		RELA	RELN
		RELA	RET
		RELN	RHEB
		RHEB	RPS6
		RPS6	RPS6KB1
		RPS6KB1	RPS6KB2
		RPS6KB2	RPTOR
		RPTOR	RXRA
		RXRA	SGK1
		SGK1	SGK2
		SGK2	SGK3
		SGK3	SOS1
		SOS1	SOS2
		SOS2	SPP1
		SPINT1	STK11
		SPP1	SYK
		SRD5A2	TCL1A
		STK11	TCL1B
		TCF7	TEK
		TCF7L1	TGFA
		TCF7L2	THBS1
		TCL1A	THBS2
		TCL1B	THBS3
		TGFA	THBS4
		THBS1	THEM4
		THBS2	TLR2
		THBS3	TLR4
		THBS4	TNC
		THEM4	TNN
		TMPRSS2	TNR
		TNC	TNXB
		TNN	TP53
		TNR	TSC1
		TNXB	TSC2
		TP53	VEGFA
		TP53	VEGFB
		TSC1	VEGFC
		TSC2	VEGFD
		VTN	VTN
		VWF	VWF
		YWHAB	YWHAB
		YWHAE	YWHAE
		YWHAG	YWHAG
		YWHAH	YWHAH
		YWHAQ	YWHAQ
		YWHAZ	YWHAZ
		ZEB1
